# Supplementary material for: Enzyme-Assisted Amplification and Copper Nanocluster Fluorescence Signal-Based Method for miRNA-122 Detection
Source: Biosensors (Basel). 2023 Aug 28;13(9):854. doi: 10.3390/bios13090854 (PMC10526218; doi:10.3390/bios13090854)
Supplement: Supplementary file 1 [file biosensors-13-00854-s001.zip]

Archive with 1 entries (1 files):
- biosensors-2529925-supplementary.pdf
